# Supplementary material for: ﻿Discovery of the termitophilous genus Trichopsenius Horn, 1877 (Coleoptera, Staphylinidae, Aleocharinae) from China with description of a new species
Source: Zookeys. 2023 Mar 6;1152:35–43. doi: 10.3897/zookeys.1152.99290 (PMC10193590; doi:10.3897/zookeys.1152.99290)
Supplement: XML Treatment for Trichopsenius huaxiensis [file zookeys.1152.99290-treatment1.xml]

<!DOCTYPE tp:taxon-treatment
  PUBLIC "-//TaxonX//DTD Taxonomic Treatment Publishing DTD v0 20100105//EN" "tax-treatment-NSO.dtd">
<tp:taxon-treatment xmlns:tp="http://www.plazi.org/taxpub"><tp:treatment-meta><kwd-group><label>Taxon classification</label><kwd>
              <named-content content-type="kingdom">Animalia</named-content>
            </kwd><kwd>
              <named-content content-type="order">Coleoptera</named-content>
            </kwd><kwd>
              <named-content content-type="family">Staphylinidae</named-content>
            </kwd></kwd-group><mixed-citation publication-type="journal"><person-group><name><surname>Jiang</surname><given-names>Ri-Xin</given-names></name><name><surname>Huang</surname><given-names>Xiu-Dong</given-names></name><name><surname>Chen</surname><given-names>Xiang-Sheng</given-names></name></person-group><article-title>﻿Discovery of the termitophilous genus <italic><tp:taxon-name><tp:taxon-name-part taxon-name-part-type="genus" reg="Trichopsenius">Trichopsenius</tp:taxon-name-part></tp:taxon-name></italic> Horn, 1877 (<tp:taxon-name><tp:taxon-name-part taxon-name-part-type="order">Coleoptera</tp:taxon-name-part></tp:taxon-name>, <tp:taxon-name><tp:taxon-name-part taxon-name-part-type="family">Staphylinidae</tp:taxon-name-part></tp:taxon-name>, <tp:taxon-name><tp:taxon-name-part taxon-name-part-type="subfamily">Aleocharinae</tp:taxon-name-part></tp:taxon-name>) from China with description of a new species</article-title><source>Zookeys</source><day>06</day><month>03</month><year>2023</year><volume>1152</volume><fpage>35</fpage><lpage>43</lpage><pub-id pub-id-type="doi">10.3897/zookeys.1152.99290</pub-id></mixed-citation></tp:treatment-meta><tp:nomenclature><label>﻿</label><tp:taxon-name>
            <object-id xmlns:xlink="http://www.w3.org/1999/xlink" content-type="arpha" xlink:type="simple">BAFF8024-F2BC-5B4F-9CF6-06F78F5719DC</object-id>
            <tp:taxon-name-part taxon-name-part-type="genus" reg="Trichopsenius">Trichopsenius</tp:taxon-name-part>
            <tp:taxon-name-part taxon-name-part-type="species" reg="huaxiensis">huaxiensis</tp:taxon-name-part>
            <object-id xmlns:xlink="http://www.w3.org/1999/xlink" content-type="zoobank" xlink:type="simple">https://zoobank.org/0D6CAF2E-7348-4216-85D5-88B47E9D920A</object-id>
          </tp:taxon-name><tp:taxon-authority>Jiang, Huang &amp; Chen</tp:taxon-authority><tp:taxon-status xmlns:xlink="http://www.w3.org/1999/xlink" xlink:type="simple">sp. nov.</tp:taxon-status><xref ref-type="fig" rid="F1">Figs 1</xref><xref ref-type="fig" rid="F2">, 2</xref><xref ref-type="fig" rid="F3">, 3</xref></tp:nomenclature><tp:treatment-sec sec-type="type material" id="SECID0EYHAC"><title>Type material.</title><p><bold>(10 exs: 7</bold> ♂♂, <bold>3</bold> ♀♀) : <bold><italic>Holotype</italic></bold>: China: ♂, labeled ‘China: Guizhou, Guiyang City (贵阳市), Huaxi District (花溪区), South Campus of Guizhou University (贵州大学南校区), Songlinpo (松林坡), <named-content xmlns:xlink="http://www.w3.org/1999/xlink" content-type="dwc:verbatimCoordinates" xlink:type="simple"><named-content content-type="geo-json" specific-use="{&#34;type&#34;:&#34;Point&#34;,&#34;coordinates&#34;:[106.668333,26.427778]}" id="NCID0EIIAC" xlink:type="simple">26°25'40"N, 106°40'06"E</named-content></named-content>, H: 1105 m, 22.XI.2022, Jiang Ri-Xin leg.’ (<abbrev xmlns:xlink="http://www.w3.org/1999/xlink" xlink:title="Institute of Entomology, Guizhou University" id="ABBRID0ENIAC" xlink:type="simple">GUGC</abbrev>). <bold><italic>Paratypes</italic></bold>: 6 ♂♂, 1 ♀, with same label data as the holotype (<abbrev xmlns:xlink="http://www.w3.org/1999/xlink" xlink:title="Institute of Entomology, Guizhou University" id="ABBRID0EUIAC" xlink:type="simple">GUGC</abbrev>); 2 ♀♀, with same label data as the holotype, except ‘23.XI.2022, Jiang Ri-Xin &amp; Huang Xiu-Dong leg.’ (<abbrev xmlns:xlink="http://www.w3.org/1999/xlink" xlink:title="Institute of Entomology, Guizhou University" id="ABBRID0EYIAC" xlink:type="simple">GUGC</abbrev>).</p></tp:treatment-sec><tp:treatment-sec sec-type="diagnosis" id="SECID0E3IAC"><title>Diagnosis.</title><p>Body reddish brown with elytra and lateral lobe of tergite IX darker. Pronotum transverse with anterior margin M-shaped at middle. Surface of visible sternites and tergites finely covered with short setae and modified with a row of long setae at posterior margin. Median lobe of aedeagus with apical lobe knife shaped; left paramere with apical lobe thin and strongly sinuous; right paramere with apical lobe curved and weakly sinuous, with a thin seta at base.</p><p><italic><tp:taxon-name><tp:taxon-name-part taxon-name-part-type="genus" reg="Trichopsenius">Trichopsenius</tp:taxon-name-part><tp:taxon-name-part taxon-name-part-type="species" reg="huaxiensis">huaxiensis</tp:taxon-name-part></tp:taxon-name></italic> sp. nov. is most similar with <italic><tp:taxon-name><tp:taxon-name-part taxon-name-part-type="genus" reg="Trichopsenius">T.</tp:taxon-name-part><tp:taxon-name-part taxon-name-part-type="species" reg="crassicornis">crassicornis</tp:taxon-name-part></tp:taxon-name></italic> Naomi &amp; Terayama, 1996; they share similar habitus characters, such as the sinuated anterior margin of the pronotum and the form of the antennomeres. The new species can be adequately distinguished from <italic><tp:taxon-name><tp:taxon-name-part taxon-name-part-type="genus" reg="Trichopsenius">T.</tp:taxon-name-part><tp:taxon-name-part taxon-name-part-type="species" reg="crassicornis">crassicornis</tp:taxon-name-part></tp:taxon-name></italic> by the following characters: 1) anterior margin of the head weakly curved (cf. straight in <italic><tp:taxon-name><tp:taxon-name-part taxon-name-part-type="genus" reg="Trichopsenius">T.</tp:taxon-name-part><tp:taxon-name-part taxon-name-part-type="species" reg="crassicornis">crassicornis</tp:taxon-name-part></tp:taxon-name></italic>); 2) median lobe of the aedeagus hemispherical at the base, apex without setae (cf. median lobe bulbous at base, apex with a short setae in <italic><tp:taxon-name><tp:taxon-name-part taxon-name-part-type="genus" reg="Trichopsenius">T.</tp:taxon-name-part><tp:taxon-name-part taxon-name-part-type="species" reg="crassicornis">crassicornis</tp:taxon-name-part></tp:taxon-name></italic>); and 3) apical lobe of the parameres much shorter, about 1/2 length of basal lobe in the right paramere, about 1/3 length of basal lobe in the left paramere (cf. apical lobe more than half length of basal lobe in both right and left parameres in <italic><tp:taxon-name><tp:taxon-name-part taxon-name-part-type="genus" reg="Trichopsenius">T.</tp:taxon-name-part><tp:taxon-name-part taxon-name-part-type="species" reg="crassicornis">crassicornis</tp:taxon-name-part></tp:taxon-name></italic>).</p></tp:treatment-sec><tp:treatment-sec sec-type="description" id="SECID0EFLAC"><title>Description.</title><p><bold>Male. <italic>Body</italic></bold> (Fig. <xref ref-type="fig" rid="F1">1</xref>) glossy, reddish brown with elytra and lateral lobe of tergite IX slightly darker.</p><fig id="F1" position="float" orientation="portrait"><object-id xmlns:xlink="http://www.w3.org/1999/xlink" content-type="doi" xlink:type="simple">10.3897/zookeys.1152.99290.figure1</object-id><object-id xmlns:xlink="http://www.w3.org/1999/xlink" content-type="arpha" xlink:type="simple">681E44B0-4574-5130-A7F6-39F365C21F2C</object-id><label>Figure 1.</label><caption><p>Habitus of <italic><tp:taxon-name><tp:taxon-name-part taxon-name-part-type="genus" reg="Trichopsenius">Trichopsenius</tp:taxon-name-part><tp:taxon-name-part taxon-name-part-type="species" reg="huaxiensis">huaxiensis</tp:taxon-name-part></tp:taxon-name></italic> sp. nov., male <bold>A</bold> dorsal view <bold>B</bold> lateral view. Scale bars: 0.5 mm (<bold>A, B</bold>).</p></caption><graphic xmlns:xlink="http://www.w3.org/1999/xlink" xlink:href="zookeys-1152-035_article-99290__-g001.jpg" position="float" orientation="portrait" xlink:type="simple" id="oo_820388.jpg"><uri content-type="original_file" xlink:type="simple">https://binary.pensoft.net/fig/820388</uri></graphic></fig><p><bold><italic>Head</italic></bold> (Fig. <xref ref-type="fig" rid="F2">2A</xref>) transverse, widest across eyes, surface glossy, covered with sparse thin punctures, with a pair of long setae between eyes, and a pair of long setae located at middle of anterior margin. Antenna (Fig. <xref ref-type="fig" rid="F2">2C</xref>) 11-articled, antennomeres 1–3 shiny, only bearing sparse long setae, antennomere 4 covered with sparse long setae and several short setae, other antennomeres covered with dense short setae and sparse long setae. Antennomere 1 longer than wide, distinctly expanded at apical 1/2; antennomere 2 longer than wide, narrower than antennomere 1, expanded near middle; antennomere 3 slightly shorter than antennomere 2, longer than wide, widest near apex; antennomeres 4 and 5 similar in form, slightly longer that wide; antennomeres 6–10 similar, about as long as wide, near trapezoidal; antennomere 11 with apex moderately pointed, about 1.5 times as long as wide, widest at basal 2/5. Mandibles (Fig. <xref ref-type="fig" rid="F2">2A</xref>) simple and aduncous, apex cuspidal. Maxillary palpomere 3 (Fig. <xref ref-type="fig" rid="F2">2A</xref>) about twice as long as wide, palpomere 4 small and subulate.</p><fig id="F2" position="float" orientation="portrait"><object-id xmlns:xlink="http://www.w3.org/1999/xlink" content-type="doi" xlink:type="simple">10.3897/zookeys.1152.99290.figure2</object-id><object-id xmlns:xlink="http://www.w3.org/1999/xlink" content-type="arpha" xlink:type="simple">4C223DF8-506E-5FDF-B396-D36CD9F23C12</object-id><label>Figure 2.</label><caption><p>Diagnostic features of <italic><tp:taxon-name><tp:taxon-name-part taxon-name-part-type="genus" reg="Trichopsenius">Trichopsenius</tp:taxon-name-part><tp:taxon-name-part taxon-name-part-type="species" reg="huaxiensis">huaxiensis</tp:taxon-name-part></tp:taxon-name></italic> sp. nov., male <bold>A</bold> head, dorsal view <bold>B</bold> elytra <bold>C</bold> antenna <bold>D</bold> front leg <bold>E</bold> meso- and metaventrites, with middle and hind legs <bold>F</bold> pronotum, dorsal view. Note: s1–s7, setae of pronotum. Scale bars: 0.2 mm (<bold>A–D, F</bold>); 0.5 mm (<bold>E</bold>).</p></caption><graphic xmlns:xlink="http://www.w3.org/1999/xlink" xlink:href="zookeys-1152-035_article-99290__-g002.jpg" position="float" orientation="portrait" xlink:type="simple" id="oo_820389.jpg"><uri content-type="original_file" xlink:type="simple">https://binary.pensoft.net/fig/820389</uri></graphic></fig><p><bold><italic>Pronotum</italic></bold> (Figs <xref ref-type="fig" rid="F1">1</xref>, <xref ref-type="fig" rid="F2">2F</xref>) transverse, about 1.5 times as wide as long, widest around posterolateral corners, surface covered with sparse long setae and thin and shallow punctures. Anterior margin protruded, M-shaped at middle, with three pairs of long setae (Fig. <xref ref-type="fig" rid="F2">2F, s1–s3</xref>) present subapically. Lateral margins finely curved, with several long setae. Posterior margin near straight, slightly concaved at middle, with two pairs of long setae. Disc of pronotum with four pairs of long setae, three pairs (Fig. <xref ref-type="fig" rid="F2">2F, s4–s6</xref>) located near median line, one pair (Fig. <xref ref-type="fig" rid="F2">2F, s7</xref>) located near lateral margin.</p><p><bold><italic>Elytron</italic></bold> (Fig. <xref ref-type="fig" rid="F2">2B</xref>) longer than wide, with lateral margin near straight, and curved at posterior part, posterior margin curved. Surface of elytron finely covered with large punctures, each puncture bearing long setae.</p><p><bold><italic>Meso- and metaventrites</italic></bold> (Fig. <xref ref-type="fig" rid="F2">2E</xref>) covered with several short setae and pores laterally. Surface of mesoventrite modified with thin polygonal microsculpture, mesocoxae almost contiguous. Surface of metaventrite covered with thin and longitudinal microsculpture; median sulcus longitudinal and thin, extending from posterior margin to near anterior margin; metaventral plate sparsely covered with minute pores; hind trochanter large and near ovate, surface covered with sparse minute pores.</p><p><bold><italic>Legs</italic></bold> (Fig. <xref ref-type="fig" rid="F2">2D–E</xref>) simple, surface finely covered with short setae. Outer margins of tibiae covered with long setae, setae on inner margins much shorter than on out margin, and only present in apical half. Apex of tibiae with several spurs, two of them long and strong, others shorter and thinner. Surface of tarsus densely covered with long setae. Front tarsaomere 1 (Fig. <xref ref-type="fig" rid="F2">2D</xref>) slightly expended near apex, about as long as sum of length of tarsomeres 2 and 3; tarsomeres 2–4 similar in form, short; tarsomere 5 elongate, about as long as sum of tarsomeres 2–4. Middle tarsomere 1 (Fig. <xref ref-type="fig" rid="F2">2E</xref>) elongate, slightly shorter than sum of other four tarsomeres; tarsaomeres 2–4 similar in form, tarsaomere 2 longer than tarsaomeres 3 and 4; tarsaomere 5 elongate, shorter than sum of length of tarsaomeres 2–4. Hind tarsomere 1 strongly elongate, longer than sum of other four members; tarsomere 2 shorter than sum of tarsomeres 3–4; tarsomere 3 slightly longer than tarsomere 4; tarsomere 4 shortest; tarsomere 5 about as long as sum of length of tarsomeres 2–3.</p><p><bold><italic>Abdomen</italic></bold> (Fig. <xref ref-type="fig" rid="F1">1A</xref>) gradually narrowed posteriorly, surface finely covered with short setae, all visible sternites and tergites modified with a row of long setae at posterior margin. Tergite VIII (Fig. <xref ref-type="fig" rid="F3">3A</xref>) about as long as wide, disc with several small pores and without setae, posterior margin rounded, margined by a row of long setae. Sternite VIII (Fig. <xref ref-type="fig" rid="F3">3B</xref>) longer than wide, disc with sparse small pores, without setae, posterior margin V-sharped, rounded at middle and margined by a row of long setae. Tergite IX (Fig. <xref ref-type="fig" rid="F3">3E</xref>) cylindrical, lobes long and slender, sparsely covered with setae of different lengths on posterior half; struts thin and long, finely curved, both ends narrower than middle part. Tergite X (Fig. <xref ref-type="fig" rid="F3">3E</xref>) membranous, inverted triangular, slightly concaved at middle of posterior margin. Sternite IX (Fig. <xref ref-type="fig" rid="F3">3E</xref>) rhombic, with middle of posterior margin with several short setae.</p><fig id="F3" position="float" orientation="portrait"><object-id xmlns:xlink="http://www.w3.org/1999/xlink" content-type="doi" xlink:type="simple">10.3897/zookeys.1152.99290.figure3</object-id><object-id xmlns:xlink="http://www.w3.org/1999/xlink" content-type="arpha" xlink:type="simple">0B703ECA-A179-512E-8A91-DCA09840F7A4</object-id><label>Figure 3.</label><caption><p>Diagnostic features of <italic><tp:taxon-name><tp:taxon-name-part taxon-name-part-type="genus" reg="Trichopsenius">Trichopsenius</tp:taxon-name-part><tp:taxon-name-part taxon-name-part-type="species" reg="huaxiensis">huaxiensis</tp:taxon-name-part></tp:taxon-name></italic> sp. nov., <bold>A, B, E, G–J</bold> male; <bold>C, D, F, K</bold> female <bold>A</bold> tergite VIII, male <bold>B</bold> sternite VIII, male <bold>C</bold> tergite VIII, female <bold>D</bold> sternite VIII, female <bold>E</bold> tergite IX–X and sternite IX, male <bold>F</bold> ditto, female <bold>G</bold> median lobe of aedeagus, lateral view <bold>H</bold> ditto, ventral view <bold>I</bold> right paramere <bold>J</bold> left paramere <bold>K</bold> spermatheca. Scale bars: 0.05 mm (<bold>K</bold>); 0.2 mm (<bold>A–D, G–J</bold>); 0.5 mm in (<bold>E, F</bold>).</p></caption><graphic xmlns:xlink="http://www.w3.org/1999/xlink" xlink:href="zookeys-1152-035_article-99290__-g003.jpg" position="float" orientation="portrait" xlink:type="simple" id="oo_820390.jpg"><uri content-type="original_file" xlink:type="simple">https://binary.pensoft.net/fig/820390</uri></graphic></fig><p><bold><italic>Median lobe of aedeagus</italic></bold> (Fig. <xref ref-type="fig" rid="F3">3G, H</xref>) with basal capsule longer than apical lobe; apical lobe knife shaped, with apex slightly expended, apex with a small zonal sclerite. Parameres (Fig. <xref ref-type="fig" rid="F3">3I, J</xref>) large, longer than median lobe, asymmetric. Left paramere (Fig. <xref ref-type="fig" rid="F3">3J</xref>) with apical lob shorter than in right paramere, thin and strongly sinuous, apex acute. Right paramere (Fig. <xref ref-type="fig" rid="F3">3I</xref>) with apical lobe curved and weakly sinuous, with a thin seta at base, apex acute.</p><p><bold><italic>Measurements</italic></bold>: <abbrev xmlns:xlink="http://www.w3.org/1999/xlink" xlink:title="Length of the body is a sum of PL + EL + AL" id="ABBRID0EKEAE" xlink:type="simple">BL</abbrev>: 1.99–2.10 mm; <abbrev xmlns:xlink="http://www.w3.org/1999/xlink" xlink:title="length of head from the anterior clypeal margin to the occipital constriction" id="ABBRID0EOEAE" xlink:type="simple">HL</abbrev>: 0.30–0.35 mm, <abbrev xmlns:xlink="http://www.w3.org/1999/xlink" xlink:title="width of head across eyes" id="ABBRID0ESEAE" xlink:type="simple">HW</abbrev>: 0.51–0.53 mm; <abbrev xmlns:xlink="http://www.w3.org/1999/xlink" xlink:title="length of pronotum along the midline" id="ABBRID0EWEAE" xlink:type="simple">PL</abbrev>: 0.38–0.40 mm, <abbrev xmlns:xlink="http://www.w3.org/1999/xlink" xlink:title="maximum width of pronotum" id="ABBRID0E1EAE" xlink:type="simple">PW</abbrev>: 0.55–0.59 mm; <abbrev xmlns:xlink="http://www.w3.org/1999/xlink" xlink:title="length of elytra along the suture" id="ABBRID0E5EAE" xlink:type="simple">EL</abbrev>: 0.41–0.44 mm; <abbrev xmlns:xlink="http://www.w3.org/1999/xlink" xlink:title="maximum width of elytra" id="ABBRID0ECFAE" xlink:type="simple">EW</abbrev>: 0.75–0.81 mm; <abbrev xmlns:xlink="http://www.w3.org/1999/xlink" xlink:title="length of visible abdomen" id="ABBRID0EGFAE" xlink:type="simple">AL</abbrev>: 1.20–1.26 mm.</p><p><bold>Female</bold> (Fig. <xref ref-type="fig" rid="F3">3C, D, F, K</xref>), externally similar with male in habitus. Tergite VIII (Fig. <xref ref-type="fig" rid="F3">3C</xref>) transverse, disc with several small pores and sparsely covered with short setae; posterior margin curved with an apical rounded extension at middle, margined by a row of long setae. Sternite VIII (Fig. <xref ref-type="fig" rid="F3">3D</xref>) generally similar with tergite VIII in form, posterior margin with only several long setae. Tergite IX (Fig. <xref ref-type="fig" rid="F3">3F</xref>) cylindrical, lobes long and slender, sparsely covered with setae of different lengths on posterior half. Tergite X (Fig. <xref ref-type="fig" rid="F3">3F</xref>) membranous, inverted trapezoidal, slightly concaved at middle of posterior margin. Sternite IX (Fig. <xref ref-type="fig" rid="F3">3F</xref>) rhombic, with posterior margin rounded. Spermatheca (Fig. <xref ref-type="fig" rid="F3">3K</xref>) with apical and basal part near perpendicular to each other, basal part narrower than apical part, distinctly sinuated, apical part near straight, with apical expanded and round.</p><p><bold><italic>Measurements</italic></bold>: <abbrev xmlns:xlink="http://www.w3.org/1999/xlink" xlink:title="Length of the body is a sum of PL + EL + AL" id="ABBRID0ERGAE" xlink:type="simple">BL</abbrev>: 1.98–2.10 mm; <abbrev xmlns:xlink="http://www.w3.org/1999/xlink" xlink:title="length of head from the anterior clypeal margin to the occipital constriction" id="ABBRID0EVGAE" xlink:type="simple">HL</abbrev>: 0.30–0.33 mm, <abbrev xmlns:xlink="http://www.w3.org/1999/xlink" xlink:title="width of head across eyes" id="ABBRID0EZGAE" xlink:type="simple">HW</abbrev>: 0.50–0.55 mm; <abbrev xmlns:xlink="http://www.w3.org/1999/xlink" xlink:title="length of pronotum along the midline" id="ABBRID0E4GAE" xlink:type="simple">PL</abbrev>: 0.39–0.41 mm, <abbrev xmlns:xlink="http://www.w3.org/1999/xlink" xlink:title="maximum width of pronotum" id="ABBRID0EBHAE" xlink:type="simple">PW</abbrev>: 0.55–0.58 mm; <abbrev xmlns:xlink="http://www.w3.org/1999/xlink" xlink:title="length of elytra along the suture" id="ABBRID0EFHAE" xlink:type="simple">EL</abbrev>: 0.40–0.44 mm; <abbrev xmlns:xlink="http://www.w3.org/1999/xlink" xlink:title="maximum width of elytra" id="ABBRID0EJHAE" xlink:type="simple">EW</abbrev>: 0.78–0.82 mm; <abbrev xmlns:xlink="http://www.w3.org/1999/xlink" xlink:title="length of visible abdomen" id="ABBRID0ENHAE" xlink:type="simple">AL</abbrev>: 1.19–1.25 mm.</p></tp:treatment-sec><tp:treatment-sec sec-type="distribution" id="SECID0ERHAE"><title>Distribution.</title><p>China (Guizhou).</p></tp:treatment-sec><tp:treatment-sec sec-type="Symbiotic host" id="SECID0EWHAE"><title>Symbiotic host.</title><p><italic><tp:taxon-name><tp:taxon-name-part taxon-name-part-type="genus" reg="Reticulitermes">Reticulitermes</tp:taxon-name-part></tp:taxon-name></italic> sp. (<tp:taxon-name><tp:taxon-name-part taxon-name-part-type="family">Rhinotermitidae</tp:taxon-name-part></tp:taxon-name>, Fig. <xref ref-type="fig" rid="F4">4</xref>).</p><fig id="F4" position="float" orientation="portrait"><object-id xmlns:xlink="http://www.w3.org/1999/xlink" content-type="doi" xlink:type="simple">10.3897/zookeys.1152.99290.figure4</object-id><object-id xmlns:xlink="http://www.w3.org/1999/xlink" content-type="arpha" xlink:type="simple">391E1943-F087-5CD5-92E1-82E758178CF6</object-id><label>Figure 4.</label><caption><p>Host termite of <italic><tp:taxon-name><tp:taxon-name-part taxon-name-part-type="genus" reg="Trichopsenius">Trichopsenius</tp:taxon-name-part><tp:taxon-name-part taxon-name-part-type="species" reg="huaxiensis">huaxiensis</tp:taxon-name-part></tp:taxon-name></italic> sp. nov., <italic><tp:taxon-name><tp:taxon-name-part taxon-name-part-type="genus" reg="Reticulitermes">Reticulitermes</tp:taxon-name-part></tp:taxon-name></italic> sp. <bold>A</bold> neotenic reproductive <bold>B</bold> soldier <bold>C</bold> worker. Scale bars: 1 mm (<bold>A–C</bold>).</p></caption><graphic xmlns:xlink="http://www.w3.org/1999/xlink" xlink:href="zookeys-1152-035_article-99290__-g004.jpg" position="float" orientation="portrait" xlink:type="simple" id="oo_820391.jpg"><uri content-type="original_file" xlink:type="simple">https://binary.pensoft.net/fig/820391</uri></graphic></fig></tp:treatment-sec><tp:treatment-sec sec-type="etymology" id="SECID0ETJAE"><title>Etymology.</title><p>The species is named after its type locality, Huaxi District (Guiyang City, Guizhou, China).</p></tp:treatment-sec><tp:treatment-sec sec-type="notes" id="SECID0EYJAE"><title>Biological notes.</title><p>All adults of the new species were collected in November 2022, they were found in a dead and flattened pine tree where host termites were living (Fig. <xref ref-type="fig" rid="F5">5</xref>). There were obvious communications between the new species and its host termites after laboratory observation, including antennal touch at least. No attack behavior from their host termites was observed.</p><fig id="F5" position="float" orientation="portrait"><object-id xmlns:xlink="http://www.w3.org/1999/xlink" content-type="doi" xlink:type="simple">10.3897/zookeys.1152.99290.figure5</object-id><object-id xmlns:xlink="http://www.w3.org/1999/xlink" content-type="arpha" xlink:type="simple">F0AEF845-6302-54A7-8633-2738ED727459</object-id><label>Figure 5.</label><caption><p>Habitat of <italic><tp:taxon-name><tp:taxon-name-part taxon-name-part-type="genus" reg="Trichopsenius">Trichopsenius</tp:taxon-name-part><tp:taxon-name-part taxon-name-part-type="species" reg="huaxiensis">huaxiensis</tp:taxon-name-part></tp:taxon-name></italic> sp. nov. <bold>A, B</bold> adults with workers and larvae of <italic><tp:taxon-name><tp:taxon-name-part taxon-name-part-type="genus" reg="Reticulitermes">Reticulitermes</tp:taxon-name-part></tp:taxon-name></italic> sp. <bold>C</bold> environment where <italic><tp:taxon-name><tp:taxon-name-part taxon-name-part-type="genus" reg="Trichopsenius">Trichopsenius</tp:taxon-name-part><tp:taxon-name-part taxon-name-part-type="species" reg="huaxiensis">huaxiensis</tp:taxon-name-part></tp:taxon-name></italic> sp. nov. was found.</p></caption><graphic xmlns:xlink="http://www.w3.org/1999/xlink" xlink:href="zookeys-1152-035_article-99290__-g005.jpg" position="float" orientation="portrait" xlink:type="simple" id="oo_820392.jpg"><uri content-type="original_file" xlink:type="simple">https://binary.pensoft.net/fig/820392</uri></graphic></fig></tp:treatment-sec></tp:taxon-treatment>
